# Supplementary material for: ﻿Description and phylogenetic analysis of two new Episinus (Araneae, Theridiidae) species from China
Source: Zookeys. 2022 Oct 19;1125:33–46. doi: 10.3897/zookeys.1125.90212 (PMC9836635; doi:10.3897/zookeys.1125.90212)
Supplement: XML Treatment for Episinus [file zookeys.1125.90212-treatment1.xml]

<!DOCTYPE tp:taxon-treatment
  PUBLIC "-//TaxonX//DTD Taxonomic Treatment Publishing DTD v0 20100105//EN" "tax-treatment-NSO.dtd">
<tp:taxon-treatment xmlns:tp="http://www.plazi.org/taxpub"><tp:treatment-meta><kwd-group><label>Taxon classification</label><kwd>
                <named-content content-type="kingdom">Animalia</named-content>
              </kwd><kwd>
                <named-content content-type="order">Araneae</named-content>
              </kwd><kwd>
                <named-content content-type="family">Theridiidae</named-content>
              </kwd></kwd-group><mixed-citation publication-type="journal"><person-group><name><surname>Liu</surname><given-names>Fengjie</given-names></name><name><surname>Agnarsson</surname><given-names>Ingi</given-names></name><name><surname>Liu</surname><given-names>Jie</given-names></name><name><surname>Zhu</surname><given-names>Yang</given-names></name></person-group><article-title>﻿Description and phylogenetic analysis of two new <italic><tp:taxon-name><tp:taxon-name-part taxon-name-part-type="genus" reg="Episinus">Episinus</tp:taxon-name-part></tp:taxon-name></italic> (<tp:taxon-name><tp:taxon-name-part taxon-name-part-type="order">Araneae</tp:taxon-name-part></tp:taxon-name>, <tp:taxon-name><tp:taxon-name-part taxon-name-part-type="family">Theridiidae</tp:taxon-name-part></tp:taxon-name>) species from China</article-title><source>Zookeys</source><day>19</day><month>10</month><year>2022</year><volume>1125</volume><fpage>33</fpage><lpage>46</lpage><pub-id pub-id-type="doi">10.3897/zookeys.1125.90212</pub-id></mixed-citation></tp:treatment-meta><tp:nomenclature><label>﻿Genus</label><tp:taxon-name>
              <object-id xmlns:xlink="http://www.w3.org/1999/xlink" content-type="arpha" xlink:type="simple">35F15487-B106-5344-BE6B-86A47C35EB06</object-id>
              <tp:taxon-name-part taxon-name-part-type="genus" reg="Episinus">Episinus</tp:taxon-name-part>
            </tp:taxon-name><tp:taxon-authority>Walckenaer in Latreille, 1809</tp:taxon-authority></tp:nomenclature><tp:treatment-sec sec-type="type species" id="SECID0EIAAE"><title>Type species.</title><p><italic><tp:taxon-name><tp:taxon-name-part taxon-name-part-type="genus" reg="Episinus">Episinus</tp:taxon-name-part><tp:taxon-name-part taxon-name-part-type="species" reg="truncates">truncates</tp:taxon-name-part></tp:taxon-name></italic> Latreille, 1809.</p></tp:treatment-sec></tp:taxon-treatment>
