# Supplementary material for: ﻿Description and phylogenetic analysis of two new Episinus (Araneae, Theridiidae) species from China
Source: Zookeys. 2022 Oct 19;1125:33–46. doi: 10.3897/zookeys.1125.90212 (PMC9836635; doi:10.3897/zookeys.1125.90212)
Supplement: XML Treatment for Episinus ornithorrhynchus [file zookeys.1125.90212-treatment2.xml]

<!DOCTYPE tp:taxon-treatment
  PUBLIC "-//TaxonX//DTD Taxonomic Treatment Publishing DTD v0 20100105//EN" "tax-treatment-NSO.dtd">
<tp:taxon-treatment xmlns:tp="http://www.plazi.org/taxpub"><tp:treatment-meta><kwd-group><label>Taxon classification</label><kwd>
                <named-content content-type="kingdom">Animalia</named-content>
              </kwd><kwd>
                <named-content content-type="order">Araneae</named-content>
              </kwd><kwd>
                <named-content content-type="family">Theridiidae</named-content>
              </kwd></kwd-group><mixed-citation publication-type="journal"><person-group><name><surname>Liu</surname><given-names>Fengjie</given-names></name><name><surname>Agnarsson</surname><given-names>Ingi</given-names></name><name><surname>Liu</surname><given-names>Jie</given-names></name><name><surname>Zhu</surname><given-names>Yang</given-names></name></person-group><article-title>﻿Description and phylogenetic analysis of two new <italic><tp:taxon-name><tp:taxon-name-part taxon-name-part-type="genus" reg="Episinus">Episinus</tp:taxon-name-part></tp:taxon-name></italic> (<tp:taxon-name><tp:taxon-name-part taxon-name-part-type="order">Araneae</tp:taxon-name-part></tp:taxon-name>, <tp:taxon-name><tp:taxon-name-part taxon-name-part-type="family">Theridiidae</tp:taxon-name-part></tp:taxon-name>) species from China</article-title><source>Zookeys</source><day>19</day><month>10</month><year>2022</year><volume>1125</volume><fpage>33</fpage><lpage>46</lpage><pub-id pub-id-type="doi">10.3897/zookeys.1125.90212</pub-id></mixed-citation></tp:treatment-meta><tp:nomenclature><label>﻿</label><tp:taxon-name>
              <object-id xmlns:xlink="http://www.w3.org/1999/xlink" content-type="arpha" xlink:type="simple">243E11C8-179A-5B44-86D2-DB38C8F5637A</object-id>
              <tp:taxon-name-part taxon-name-part-type="genus" reg="Episinus">Episinus</tp:taxon-name-part>
              <tp:taxon-name-part taxon-name-part-type="species" reg="ornithorrhynchus">ornithorrhynchus</tp:taxon-name-part>
              <object-id xmlns:xlink="http://www.w3.org/1999/xlink" content-type="zoobank" xlink:type="simple">https://zoobank.org/D15231DB-9F9B-4A5D-A517-40A941EA92B6</object-id>
            </tp:taxon-name><tp:taxon-status xmlns:xlink="http://www.w3.org/1999/xlink" xlink:type="simple">sp. nov.</tp:taxon-status><xref ref-type="fig" rid="F1">Figs 1A–D</xref><xref ref-type="fig" rid="F2">, 2A–E</xref><xref ref-type="fig" rid="F3">, 3A, B</xref><xref ref-type="fig" rid="F5">, 5</xref></tp:nomenclature><tp:treatment-sec sec-type="type material" id="SECID0ESCAE"><title>Type material.</title><p><bold><italic>Holotype</italic></bold>: ♂, China, <bold>Yunnan Province</bold>: Mengsong Town, Mengsong Township Central Primary School, (<named-content xmlns:xlink="http://www.w3.org/1999/xlink" content-type="dwc:verbatimCoordinates" xlink:type="simple"><named-content content-type="geo-json" specific-use="{&#34;type&#34;:&#34;Point&#34;,&#34;coordinates&#34;:[100.560000,22.070000]}" id="NCID0ECDAE" xlink:type="simple">22°4'12"N, 100°33'36"E</named-content></named-content>, 1340 m alt.), 1 August 2020, Z.C. Li, R. Zhong, W.Z. Deng, W. Zhang, and Y.T. Zhang leg. <bold><italic>Paratypes</italic></bold>: 1♂2♀, same data as holotype; <bold>Yunnan Province</bold>: 2♀, Menglun Town, Baka Xiaozhai, (<named-content xmlns:xlink="http://www.w3.org/1999/xlink" content-type="dwc:verbatimCoordinates" xlink:type="simple"><named-content content-type="geo-json" specific-use="{&#34;type&#34;:&#34;Point&#34;,&#34;coordinates&#34;:[101.200000,22.070000]}" id="NCID0EPDAE" xlink:type="simple">22°4'12"N, 101°12'0"E</named-content></named-content>, 810 m alt.), 24 July 2020, Z.C. Li, R. Zhong, W.Z. Deng, W. Zhang, and Y.T. Zhang leg.</p></tp:treatment-sec><tp:treatment-sec sec-type="diagnosis" id="SECID0EUDAE"><title>Diagnosis.</title><p>Males are similar to <italic><tp:taxon-name><tp:taxon-name-part taxon-name-part-type="genus" reg="Episinus">E.</tp:taxon-name-part><tp:taxon-name-part taxon-name-part-type="species" reg="baoshanensis">baoshanensis</tp:taxon-name-part></tp:taxon-name></italic><xref ref-type="bibr" rid="B11">Liu et al. (2019)</xref> but can be distinguished from them by the palpal structure: 1) embolus extends along the left lower lateral aspect of the genital bulb to the posterior margins, but the embolus mainly encircles the left upper lateral and anterior margins of the bulb in <italic><tp:taxon-name><tp:taxon-name-part taxon-name-part-type="genus" reg="Episinus">E.</tp:taxon-name-part><tp:taxon-name-part taxon-name-part-type="species" reg="baoshanensis">baoshanensis</tp:taxon-name-part></tp:taxon-name></italic> (Figs <xref ref-type="fig" rid="F2">2C, D</xref>, <xref ref-type="fig" rid="F3">3A, B</xref>); 2) conductor with a sharp tip in ventral view and not bifurcated, but conductor sclerotized and tip bifurcated in <italic><tp:taxon-name><tp:taxon-name-part taxon-name-part-type="genus" reg="Episinus">E.</tp:taxon-name-part><tp:taxon-name-part taxon-name-part-type="species" reg="baoshanensis">baoshanensis</tp:taxon-name-part></tp:taxon-name></italic> (Figs <xref ref-type="fig" rid="F2">2C</xref>, <xref ref-type="fig" rid="F3">3A</xref>). Females are similar to <italic><tp:taxon-name><tp:taxon-name-part taxon-name-part-type="genus" reg="Episinus">E.</tp:taxon-name-part><tp:taxon-name-part taxon-name-part-type="species" reg="nubilus">nubilus</tp:taxon-name-part></tp:taxon-name></italic> but can be distinguished from them by the direction of the copulatory duct: fertilization ducts are slightly shorter in the new species, but long and C-shaped in <italic><tp:taxon-name><tp:taxon-name-part taxon-name-part-type="genus" reg="Episinus">E.</tp:taxon-name-part><tp:taxon-name-part taxon-name-part-type="species" reg="nubilus">nubilus</tp:taxon-name-part></tp:taxon-name></italic> (Fig. <xref ref-type="fig" rid="F1">1D</xref>).</p><fig id="F1" position="float" orientation="portrait"><object-id xmlns:xlink="http://www.w3.org/1999/xlink" content-type="doi" xlink:type="simple">10.3897/zookeys.1125.90212.figure1</object-id><object-id xmlns:xlink="http://www.w3.org/1999/xlink" content-type="arpha" xlink:type="simple">48CCA17E-C58A-5A0D-B898-3F6B8116CFFF</object-id><label>Figure 1.</label><caption><p><italic><tp:taxon-name><tp:taxon-name-part taxon-name-part-type="genus" reg="Episinus">Episinus</tp:taxon-name-part><tp:taxon-name-part taxon-name-part-type="species" reg="ornithorrhynchus">ornithorrhynchus</tp:taxon-name-part></tp:taxon-name></italic> sp. nov. <bold>A, B</bold> female habitus <bold>A</bold> dorsal <bold>B</bold> ventral <bold>C, D</bold> epigynum in alcohol <bold>C</bold> ventral <bold>D</bold> dorsal. Abbreviations: <abbrev xmlns:xlink="http://www.w3.org/1999/xlink" xlink:title="atrium" id="ABBRID0EIHAE" xlink:type="simple">Atr</abbrev>—atrium, <abbrev xmlns:xlink="http://www.w3.org/1999/xlink" xlink:title="copulatory duct" id="ABBRID0EMHAE" xlink:type="simple">CD</abbrev>—copulatory duct, <abbrev xmlns:xlink="http://www.w3.org/1999/xlink" xlink:title="fertilization duct" id="ABBRID0EQHAE" xlink:type="simple">FD</abbrev>—fertilization duct, <abbrev xmlns:xlink="http://www.w3.org/1999/xlink" xlink:title="medium septum" id="ABBRID0EUHAE" xlink:type="simple">MS</abbrev>—medium septum, S—spermathecae. Scale bars: 1 mm (<bold>A, B</bold>); 0.1 mm (<bold>C, D</bold>).</p></caption><graphic xmlns:xlink="http://www.w3.org/1999/xlink" xlink:href="zookeys-1125-033_article-90212__-g001.jpg" position="float" orientation="portrait" xlink:type="simple" id="oo_759544.jpg"><uri content-type="original_file" xlink:type="simple">https://binary.pensoft.net/fig/759544</uri></graphic></fig></tp:treatment-sec><tp:treatment-sec sec-type="etymology" id="SECID0EBIAE"><title>Etymology.</title><p>The specific name is derived from the Latin adjective <italic>ornithorrhynchus</italic>, meaning bird’s beak, referring to the shape of the conductor; adjective.</p></tp:treatment-sec><tp:treatment-sec sec-type="description" id="SECID0EJIAE"><title>Description.</title><p><bold>Male</bold> (paratype): total length 3.79; prosoma length 1.60, width 1.39; opisthosoma length 2.19, width 1.67; eye diameters: <abbrev xmlns:xlink="http://www.w3.org/1999/xlink" xlink:title="anterior lateral eyes" id="ABBRID0ERIAE" xlink:type="simple">ALE</abbrev> 0.10, <abbrev xmlns:xlink="http://www.w3.org/1999/xlink" xlink:title="anterior median eyes" id="ABBRID0EVIAE" xlink:type="simple">AME</abbrev> 0.10, <abbrev xmlns:xlink="http://www.w3.org/1999/xlink" xlink:title="posterior lateral eyes" id="ABBRID0EZIAE" xlink:type="simple">PLE</abbrev> 0.10, <abbrev xmlns:xlink="http://www.w3.org/1999/xlink" xlink:title="posterior median eyes" id="ABBRID0E4IAE" xlink:type="simple">PME</abbrev> 0.10; eye interdistances: <abbrev xmlns:xlink="http://www.w3.org/1999/xlink" xlink:title="anterior median eyes" id="ABBRID0EBJAE" xlink:type="simple">AME</abbrev>–<abbrev xmlns:xlink="http://www.w3.org/1999/xlink" xlink:title="anterior median eyes" id="ABBRID0EFJAE" xlink:type="simple">AME</abbrev> 0.10, <abbrev xmlns:xlink="http://www.w3.org/1999/xlink" xlink:title="anterior median eyes" id="ABBRID0EJJAE" xlink:type="simple">AME</abbrev>–<abbrev xmlns:xlink="http://www.w3.org/1999/xlink" xlink:title="anterior lateral eyes" id="ABBRID0ENJAE" xlink:type="simple">ALE</abbrev> 0.05, <abbrev xmlns:xlink="http://www.w3.org/1999/xlink" xlink:title="posterior median eyes" id="ABBRID0ERJAE" xlink:type="simple">PME</abbrev>–<abbrev xmlns:xlink="http://www.w3.org/1999/xlink" xlink:title="posterior median eyes" id="ABBRID0EVJAE" xlink:type="simple">PME</abbrev> 0.10, <abbrev xmlns:xlink="http://www.w3.org/1999/xlink" xlink:title="posterior median eyes" id="ABBRID0EZJAE" xlink:type="simple">PME</abbrev>–<abbrev xmlns:xlink="http://www.w3.org/1999/xlink" xlink:title="posterior lateral eyes" id="ABBRID0E4JAE" xlink:type="simple">PLE</abbrev> 0.05; clypeus height 0.24; leg measurements: I 6.84 (1.83, 0.41, 2.11, 1.78, 0.71), II 5.04 (1.46, 0.39, 1.14, 1.35, 0.70), III 3.72 (1.11, 0.35, 0.73, 0.96, 0.57), IV 7.76 (2.28, 0.52, 1.70, 2.40, 0.86). Leg formula: IV, I, II, III. Overall, the color was slightly lighter and as in females (Fig. <xref ref-type="fig" rid="F2">2A, B</xref>).</p><fig id="F2" position="float" orientation="portrait"><object-id xmlns:xlink="http://www.w3.org/1999/xlink" content-type="doi" xlink:type="simple">10.3897/zookeys.1125.90212.figure2</object-id><object-id xmlns:xlink="http://www.w3.org/1999/xlink" content-type="arpha" xlink:type="simple">AF494F0C-9376-5CB7-BA9A-8DD99D95AA6F</object-id><label>Figure 2.</label><caption><p><italic><tp:taxon-name><tp:taxon-name-part taxon-name-part-type="genus" reg="Episinus">Episinus</tp:taxon-name-part><tp:taxon-name-part taxon-name-part-type="species" reg="ornithorrhynchus">ornithorrhynchus</tp:taxon-name-part></tp:taxon-name></italic> sp. nov. <bold>A, B</bold> male habitus <bold>A</bold> dorsal <bold>B</bold> ventral <bold>C–E</bold> palp in alcohol <bold>C</bold> prolateral <bold>D</bold> ventral <bold>E</bold> retrolateral. Abbreviations: C—conductor, <abbrev xmlns:xlink="http://www.w3.org/1999/xlink" xlink:title="cymbium" id="ABBRID0EGLAE" xlink:type="simple">CY</abbrev>—cymbium, E—embolus, <abbrev xmlns:xlink="http://www.w3.org/1999/xlink" xlink:title="median apophysis" id="ABBRID0EKLAE" xlink:type="simple">MA</abbrev>—Median apophysis, <abbrev xmlns:xlink="http://www.w3.org/1999/xlink" xlink:title="tegulum" id="ABBRID0EOLAE" xlink:type="simple">Teg</abbrev>—tegulum. Scale bars: 1 mm (<bold>A, B</bold>); 0.1 mm (<bold>C–E</bold>).</p></caption><graphic xmlns:xlink="http://www.w3.org/1999/xlink" xlink:href="zookeys-1125-033_article-90212__-g002.jpg" position="float" orientation="portrait" xlink:type="simple" id="oo_759545.jpg"><uri content-type="original_file" xlink:type="simple">https://binary.pensoft.net/fig/759545</uri></graphic></fig><p>Palp (Figs <xref ref-type="fig" rid="F2">2C–E</xref>, <xref ref-type="fig" rid="F3">3A, B</xref>). Subtegulum mostly covered by tegulum. Embolus originates at center of palp, a slightly triangular basement that curves upward clockwise. Conductor sclerotized, with a sharp tip extending over apex of cymbium.</p><fig id="F3" position="float" orientation="portrait"><object-id xmlns:xlink="http://www.w3.org/1999/xlink" content-type="doi" xlink:type="simple">10.3897/zookeys.1125.90212.figure3</object-id><object-id xmlns:xlink="http://www.w3.org/1999/xlink" content-type="arpha" xlink:type="simple">F3CDE031-0DDA-580A-80B2-473F29BFEA67</object-id><label>Figure 3.</label><caption><p><italic><tp:taxon-name><tp:taxon-name-part taxon-name-part-type="genus" reg="Episinus">Episinus</tp:taxon-name-part><tp:taxon-name-part taxon-name-part-type="species" reg="ornithorrhynchus">ornithorrhynchus</tp:taxon-name-part></tp:taxon-name></italic> sp. nov. <bold>A, B</bold> male palp (previously soaked with KOH) in alcohol. <bold>A</bold> prolateral <bold>B</bold> ventral. Abbreviations: C—conductor, E—embolus, <abbrev xmlns:xlink="http://www.w3.org/1999/xlink" xlink:title="tegulum" id="ABBRID0E5MAE" xlink:type="simple">Teg</abbrev>—tegulum. Scale bars: 0.1 mm.</p></caption><graphic xmlns:xlink="http://www.w3.org/1999/xlink" xlink:href="zookeys-1125-033_article-90212__-g003.jpg" position="float" orientation="portrait" xlink:type="simple" id="oo_759546.jpg"><uri content-type="original_file" xlink:type="simple">https://binary.pensoft.net/fig/759546</uri></graphic></fig><p>Female (holotype): total length 4.25; prosoma length 1.70, width 1.49; opisthosoma length 2.55, width 2.05; eye diameters: <abbrev xmlns:xlink="http://www.w3.org/1999/xlink" xlink:title="anterior lateral eyes" id="ABBRID0EJNAE" xlink:type="simple">ALE</abbrev> 0.10, <abbrev xmlns:xlink="http://www.w3.org/1999/xlink" xlink:title="anterior median eyes" id="ABBRID0ENNAE" xlink:type="simple">AME</abbrev> 0.10, <abbrev xmlns:xlink="http://www.w3.org/1999/xlink" xlink:title="posterior lateral eyes" id="ABBRID0ERNAE" xlink:type="simple">PLE</abbrev> 0.10, <abbrev xmlns:xlink="http://www.w3.org/1999/xlink" xlink:title="posterior median eyes" id="ABBRID0EVNAE" xlink:type="simple">PME</abbrev> 0.10; eyes interdistances: <abbrev xmlns:xlink="http://www.w3.org/1999/xlink" xlink:title="anterior median eyes" id="ABBRID0EZNAE" xlink:type="simple">AME</abbrev>–<abbrev xmlns:xlink="http://www.w3.org/1999/xlink" xlink:title="anterior median eyes" id="ABBRID0E4NAE" xlink:type="simple">AME</abbrev> 0.10, <abbrev xmlns:xlink="http://www.w3.org/1999/xlink" xlink:title="anterior median eyes" id="ABBRID0EBOAE" xlink:type="simple">AME</abbrev>–<abbrev xmlns:xlink="http://www.w3.org/1999/xlink" xlink:title="anterior lateral eyes" id="ABBRID0EFOAE" xlink:type="simple">ALE</abbrev> 0.06, <abbrev xmlns:xlink="http://www.w3.org/1999/xlink" xlink:title="posterior median eyes" id="ABBRID0EJOAE" xlink:type="simple">PME</abbrev>–<abbrev xmlns:xlink="http://www.w3.org/1999/xlink" xlink:title="posterior median eyes" id="ABBRID0ENOAE" xlink:type="simple">PME</abbrev> 0.08, <abbrev xmlns:xlink="http://www.w3.org/1999/xlink" xlink:title="posterior median eyes" id="ABBRID0EROAE" xlink:type="simple">PME</abbrev>–<abbrev xmlns:xlink="http://www.w3.org/1999/xlink" xlink:title="posterior lateral eyes" id="ABBRID0EVOAE" xlink:type="simple">PLE</abbrev> 0.08; clypeus height 0.25; leg measurements: I 7.44 (2.05, 0.61, 1.79, 2.23, 0.76), II 5.06 (1.52, 0.50, 1.06, 1.30, 0.68), III 3.91 (1.28, 0.33, 0.68, 0.93, 0.69), IV 8.25 (2.36, 0.80, 1.65, 2.46, 0.98). Leg formula: IV, I, II, III. Carapace yellowish to reddish brown, with a deep transverse depression. Sternum gray-black, slightly longer than wide. Femur and tibia to tarsus yellowish white, and distal patella reddish brown (Fig. <xref ref-type="fig" rid="F1">1A, B</xref>). Opisthosoma yellowish to orange-brown, with longitudinal white stripes in ventral view, extending posteriorly and short humps on each side. Opisthosoma dorsally grayish black, with a rectangular dark spot (Fig. <xref ref-type="fig" rid="F1">1B</xref>).</p><p>Epigyna (Fig. <xref ref-type="fig" rid="F1">1C–D</xref>). Atria separated by median septum. Spermathecae slightly oval with two parallel stripes on middle part; fertilization ducts shorter.</p></tp:treatment-sec><tp:treatment-sec sec-type="variation" id="SECID0EHPAE"><title>Variation.</title><p>Total length male 3.75–3.79 (<italic>n</italic> = 2), female 4.10–4.25 (<italic>n</italic> = 4).</p></tp:treatment-sec><tp:treatment-sec sec-type="distribution" id="SECID0ERPAE"><title>Distribution.</title><p>China (Yunnan Province) (Fig. <xref ref-type="fig" rid="F5">5</xref>).</p></tp:treatment-sec><tp:treatment-sec><!--Section generated to contain objects referenced in tp:taxon-treatment.--><fig id="F5" position="float" orientation="portrait"><object-id xmlns:xlink="http://www.w3.org/1999/xlink" content-type="doi" xlink:type="simple">10.3897/zookeys.1125.90212.figure5</object-id><object-id xmlns:xlink="http://www.w3.org/1999/xlink" content-type="arpha" xlink:type="simple">01DC7F98-3123-51AA-BB89-19396EF7D1A0</object-id><label>Figure 5.</label><caption><p>Locality records for two species of <italic><tp:taxon-name><tp:taxon-name-part taxon-name-part-type="genus" reg="Episinus">Episinus</tp:taxon-name-part></tp:taxon-name></italic>: 1 = <italic><tp:taxon-name><tp:taxon-name-part taxon-name-part-type="genus" reg="Episinus">Episinus</tp:taxon-name-part><tp:taxon-name-part taxon-name-part-type="species" reg="ornithorrhynchus">ornithorrhynchus</tp:taxon-name-part></tp:taxon-name></italic> sp. nov., 2 = <italic><tp:taxon-name><tp:taxon-name-part taxon-name-part-type="genus" reg="Episinus">Episinus</tp:taxon-name-part><tp:taxon-name-part taxon-name-part-type="species" reg="papilionaceous">papilionaceous</tp:taxon-name-part></tp:taxon-name></italic> sp. nov.</p></caption><graphic xmlns:xlink="http://www.w3.org/1999/xlink" xlink:href="zookeys-1125-033_article-90212__-g005.jpg" position="float" orientation="portrait" xlink:type="simple" id="oo_759548.jpg"><uri content-type="original_file" xlink:type="simple">https://binary.pensoft.net/fig/759548</uri></graphic></fig></tp:treatment-sec><ref-list><ref id="B11"><mixed-citation xmlns:xlink="http://www.w3.org/1999/xlink" xlink:type="simple"><person-group><name name-style="western"><surname>Liu</surname><given-names>F</given-names></name><name name-style="western"><surname>Irfan</surname><given-names>M</given-names></name><name name-style="western"><surname>Peng</surname><given-names>XJ</given-names></name></person-group> (<year>2019</year>) <article-title>Two new species of <tp:taxon-name><tp:taxon-name-part taxon-name-part-type="family">Theridiidae</tp:taxon-name-part></tp:taxon-name> (<tp:taxon-name><tp:taxon-name-part taxon-name-part-type="class">Arachnida</tp:taxon-name-part></tp:taxon-name>, <tp:taxon-name><tp:taxon-name-part taxon-name-part-type="order">Araneae</tp:taxon-name-part></tp:taxon-name>) from Yunnan province, China.</article-title><source>Journal of Asia-Pacific Biodiversity</source><volume>12</volume>(<issue>3</issue>): <fpage>394</fpage>–<lpage>399</lpage>. <ext-link xlink:type="simple" ext-link-type="doi" xlink:href="10.1016/j.japb.2019.01.012">https://doi.org/10.1016/j.japb.2019.01.012</ext-link></mixed-citation></ref></ref-list></tp:taxon-treatment>
