# Supplementary material for: ﻿Description and phylogenetic analysis of two new Episinus (Araneae, Theridiidae) species from China
Source: Zookeys. 2022 Oct 19;1125:33–46. doi: 10.3897/zookeys.1125.90212 (PMC9836635; doi:10.3897/zookeys.1125.90212)
Supplement: XML Treatment for Episinus papilionaceous [file zookeys.1125.90212-treatment3.xml]

<!DOCTYPE tp:taxon-treatment
  PUBLIC "-//TaxonX//DTD Taxonomic Treatment Publishing DTD v0 20100105//EN" "tax-treatment-NSO.dtd">
<tp:taxon-treatment xmlns:tp="http://www.plazi.org/taxpub"><tp:treatment-meta><kwd-group><label>Taxon classification</label><kwd>
                <named-content content-type="kingdom">Animalia</named-content>
              </kwd><kwd>
                <named-content content-type="order">Araneae</named-content>
              </kwd><kwd>
                <named-content content-type="family">Theridiidae</named-content>
              </kwd></kwd-group><mixed-citation publication-type="journal"><person-group><name><surname>Liu</surname><given-names>Fengjie</given-names></name><name><surname>Agnarsson</surname><given-names>Ingi</given-names></name><name><surname>Liu</surname><given-names>Jie</given-names></name><name><surname>Zhu</surname><given-names>Yang</given-names></name></person-group><article-title>﻿Description and phylogenetic analysis of two new <italic><tp:taxon-name><tp:taxon-name-part taxon-name-part-type="genus" reg="Episinus">Episinus</tp:taxon-name-part></tp:taxon-name></italic> (<tp:taxon-name><tp:taxon-name-part taxon-name-part-type="order">Araneae</tp:taxon-name-part></tp:taxon-name>, <tp:taxon-name><tp:taxon-name-part taxon-name-part-type="family">Theridiidae</tp:taxon-name-part></tp:taxon-name>) species from China</article-title><source>Zookeys</source><day>19</day><month>10</month><year>2022</year><volume>1125</volume><fpage>33</fpage><lpage>46</lpage><pub-id pub-id-type="doi">10.3897/zookeys.1125.90212</pub-id></mixed-citation></tp:treatment-meta><tp:nomenclature><label>﻿</label><tp:taxon-name>
              <object-id xmlns:xlink="http://www.w3.org/1999/xlink" content-type="arpha" xlink:type="simple">D80E3432-EC01-51E3-85F0-E2353640074A</object-id>
              <tp:taxon-name-part taxon-name-part-type="genus" reg="Episinus">Episinus</tp:taxon-name-part>
              <tp:taxon-name-part taxon-name-part-type="species" reg="papilionaceous">papilionaceous</tp:taxon-name-part>
              <object-id xmlns:xlink="http://www.w3.org/1999/xlink" content-type="zoobank" xlink:type="simple">https://zoobank.org/83AD0CDA-5904-4EC9-8BB7-5E14133D2CC6</object-id>
            </tp:taxon-name><tp:taxon-status xmlns:xlink="http://www.w3.org/1999/xlink" xlink:type="simple">sp. nov.</tp:taxon-status><xref ref-type="fig" rid="F4">Figs 4A–D</xref><xref ref-type="fig" rid="F5">, 5</xref></tp:nomenclature><tp:treatment-sec sec-type="type material" id="SECID0EMRAE"><title>Type material.</title><p><bold><italic>Holotype</italic></bold>: ♀, CHINA, <bold>Hunan Province</bold>: Zhangjiajie City, Badagong Mountain National Nature Reserve (<named-content xmlns:xlink="http://www.w3.org/1999/xlink" content-type="dwc:verbatimCoordinates" xlink:type="simple"><named-content content-type="geo-json" specific-use="{&#34;type&#34;:&#34;Point&#34;,&#34;coordinates&#34;:[110.100000,29.790000]}" id="NCID0E3RAE" xlink:type="simple">29°47'24"N, 110°6'0"E</named-content></named-content>, 1395 m alt.), 2 June 2018, F.X. Liu and Z.C. Li leg.</p></tp:treatment-sec><tp:treatment-sec sec-type="diagnosis" id="SECID0EBSAE"><title>Diagnosis.</title><p>This new species is similar to <italic><tp:taxon-name><tp:taxon-name-part taxon-name-part-type="genus" reg="Episinus">E.</tp:taxon-name-part><tp:taxon-name-part taxon-name-part-type="species" reg="xiushanicus">xiushanicus</tp:taxon-name-part></tp:taxon-name></italic> Zhu, 1998 in having a peach-shaped structure at the posterior part of the epigynal field but can be distinguished from them by the following characteristics: 1) abdomen without spinous process in ventral view, but the ventral protuberance is spinous in <italic><tp:taxon-name><tp:taxon-name-part taxon-name-part-type="genus" reg="Episinus">E.</tp:taxon-name-part><tp:taxon-name-part taxon-name-part-type="species" reg="xiushanicus">xiushanicus</tp:taxon-name-part></tp:taxon-name></italic> (Fig. <xref ref-type="fig" rid="F4">4A</xref>); 2) spermathecae slightly S-shaped in the new species but W-shaped in <italic><tp:taxon-name><tp:taxon-name-part taxon-name-part-type="genus" reg="Episinus">E.</tp:taxon-name-part><tp:taxon-name-part taxon-name-part-type="species" reg="xiushanicus">xiushanicus</tp:taxon-name-part></tp:taxon-name></italic> (Fig. <xref ref-type="fig" rid="F4">4D</xref>).</p><fig id="F4" position="float" orientation="portrait"><object-id xmlns:xlink="http://www.w3.org/1999/xlink" content-type="doi" xlink:type="simple">10.3897/zookeys.1125.90212.figure4</object-id><object-id xmlns:xlink="http://www.w3.org/1999/xlink" content-type="arpha" xlink:type="simple">15FB653E-EFC6-513B-805A-92EEB9FE6EF1</object-id><label>Figure 4.</label><caption><p><italic><tp:taxon-name><tp:taxon-name-part taxon-name-part-type="genus" reg="Episinus">Episinus</tp:taxon-name-part><tp:taxon-name-part taxon-name-part-type="species" reg="papilionaceous">papilionaceous</tp:taxon-name-part></tp:taxon-name></italic> sp. nov. <bold>A, B</bold> female habitus <bold>A</bold> dorsal <bold>B</bold> ventral <bold>C, D</bold> epigynum in alcohol <bold>C</bold> ventral <bold>D</bold> dorsal. Abbreviations: <abbrev xmlns:xlink="http://www.w3.org/1999/xlink" xlink:title="atrium" id="ABBRID0EPUAE" xlink:type="simple">Atr</abbrev>—atrium, <abbrev xmlns:xlink="http://www.w3.org/1999/xlink" xlink:title="copulatory duct" id="ABBRID0ETUAE" xlink:type="simple">CD</abbrev>—copulatory duct, <abbrev xmlns:xlink="http://www.w3.org/1999/xlink" xlink:title="fertilization duct" id="ABBRID0EXUAE" xlink:type="simple">FD</abbrev>—fertilization duct, S—spermathecae. Scale bars: 1 mm (<bold>A, B</bold>); 0.1 mm (<bold>C, D</bold>).</p></caption><graphic xmlns:xlink="http://www.w3.org/1999/xlink" xlink:href="zookeys-1125-033_article-90212__-g004.jpg" position="float" orientation="portrait" xlink:type="simple" id="oo_759547.jpg"><uri content-type="original_file" xlink:type="simple">https://binary.pensoft.net/fig/759547</uri></graphic></fig></tp:treatment-sec><tp:treatment-sec sec-type="etymology" id="SECID0EEVAE"><title>Etymology.</title><p>The specific name is derived from the Latin adjective <italic>papilionaceous</italic>, meaning butterfly-shaped, referring to the shape of the epigynum; adjective.</p></tp:treatment-sec><tp:treatment-sec sec-type="description" id="SECID0EMVAE"><title>Description.</title><p><bold>Male</bold> unknown. <bold>Female</bold> (holotype): total length 4.29. Prosoma length 1.55, width 1.44; opisthosoma length 2.74, width 2.55; eye diameters: <abbrev xmlns:xlink="http://www.w3.org/1999/xlink" xlink:title="anterior lateral eyes" id="ABBRID0EWVAE" xlink:type="simple">ALE</abbrev> 0.11, <abbrev xmlns:xlink="http://www.w3.org/1999/xlink" xlink:title="anterior median eyes" id="ABBRID0E1VAE" xlink:type="simple">AME</abbrev> 0.11, <abbrev xmlns:xlink="http://www.w3.org/1999/xlink" xlink:title="posterior lateral eyes" id="ABBRID0E5VAE" xlink:type="simple">PLE</abbrev> 0.09, <abbrev xmlns:xlink="http://www.w3.org/1999/xlink" xlink:title="posterior median eyes" id="ABBRID0ECWAE" xlink:type="simple">PME</abbrev> 0.09; eye interdistances: <abbrev xmlns:xlink="http://www.w3.org/1999/xlink" xlink:title="anterior median eyes" id="ABBRID0EGWAE" xlink:type="simple">AME</abbrev>–<abbrev xmlns:xlink="http://www.w3.org/1999/xlink" xlink:title="anterior median eyes" id="ABBRID0EKWAE" xlink:type="simple">AME</abbrev> 0.10, <abbrev xmlns:xlink="http://www.w3.org/1999/xlink" xlink:title="anterior median eyes" id="ABBRID0EOWAE" xlink:type="simple">AME</abbrev>–<abbrev xmlns:xlink="http://www.w3.org/1999/xlink" xlink:title="anterior lateral eyes" id="ABBRID0ESWAE" xlink:type="simple">ALE</abbrev> 0.05, <abbrev xmlns:xlink="http://www.w3.org/1999/xlink" xlink:title="posterior median eyes" id="ABBRID0EWWAE" xlink:type="simple">PME</abbrev>–<abbrev xmlns:xlink="http://www.w3.org/1999/xlink" xlink:title="posterior median eyes" id="ABBRID0E1WAE" xlink:type="simple">PME</abbrev> 0.15, <abbrev xmlns:xlink="http://www.w3.org/1999/xlink" xlink:title="posterior median eyes" id="ABBRID0E5WAE" xlink:type="simple">PME</abbrev>–<abbrev xmlns:xlink="http://www.w3.org/1999/xlink" xlink:title="posterior lateral eyes" id="ABBRID0ECXAE" xlink:type="simple">PLE</abbrev> 0.08; clypeus height 0.50; leg measurements: I 8.00 (2.48, 0.61, 1.83, 2.47, 0.61), II 5.46 (1.78, 0.41, 1.17, 1.42, 0.68), III 4.77 (1.43, 0.34, 0.76, 1.83, 0.41), IV 8.57 (2.75, 0.69, 2.09, 2.34, 0.70). Leg formula: IV, I, II, III. Carapace yellowish brown, with two parallel elongate yellowish-white markings posterior to eyes, and submarginal black markings laterally. Posterior median eyes slightly mound-shaped and surrounding area black. Sternum grayish yellow, slightly longer than wide. Legs yellow, with brown markings. Opisthosoma yellowish black, with irregular black stripes in ventral view and extending posteriorly. Opisthosoma dorsally yellowish black, with tiny white to black dots (Fig. <xref ref-type="fig" rid="F4">4A, B</xref>).</p><p>Epigyna (Fig. <xref ref-type="fig" rid="F4">4C, D</xref>). Ventral view wider than long, with a peach-shaped structure at posterior margin. Copulatory ducts thick and curved. Fertilization ducts arising medially.</p></tp:treatment-sec><tp:treatment-sec sec-type="distribution" id="SECID0EQXAE"><title>Distribution.</title><p>China (Hunan Province) (Fig. <xref ref-type="fig" rid="F5">5</xref>).</p><fig id="F5" position="float" orientation="portrait"><object-id xmlns:xlink="http://www.w3.org/1999/xlink" content-type="doi" xlink:type="simple">10.3897/zookeys.1125.90212.figure5</object-id><object-id xmlns:xlink="http://www.w3.org/1999/xlink" content-type="arpha" xlink:type="simple">01DC7F98-3123-51AA-BB89-19396EF7D1A0</object-id><label>Figure 5.</label><caption><p>Locality records for two species of <italic><tp:taxon-name><tp:taxon-name-part taxon-name-part-type="genus" reg="Episinus">Episinus</tp:taxon-name-part></tp:taxon-name></italic>: 1 = <italic><tp:taxon-name><tp:taxon-name-part taxon-name-part-type="genus" reg="Episinus">Episinus</tp:taxon-name-part><tp:taxon-name-part taxon-name-part-type="species" reg="ornithorrhynchus">ornithorrhynchus</tp:taxon-name-part></tp:taxon-name></italic> sp. nov., 2 = <italic><tp:taxon-name><tp:taxon-name-part taxon-name-part-type="genus" reg="Episinus">Episinus</tp:taxon-name-part><tp:taxon-name-part taxon-name-part-type="species" reg="papilionaceous">papilionaceous</tp:taxon-name-part></tp:taxon-name></italic> sp. nov.</p></caption><graphic xmlns:xlink="http://www.w3.org/1999/xlink" xlink:href="zookeys-1125-033_article-90212__-g005.jpg" position="float" orientation="portrait" xlink:type="simple" id="oo_759548.jpg"><uri content-type="original_file" xlink:type="simple">https://binary.pensoft.net/fig/759548</uri></graphic></fig></tp:treatment-sec></tp:taxon-treatment>
