# Supplementary material for: ﻿Description and phylogenetic analysis of two new Episinus (Araneae, Theridiidae) species from China
Source: Zookeys. 2022 Oct 19;1125:33–46. doi: 10.3897/zookeys.1125.90212 (PMC9836635; doi:10.3897/zookeys.1125.90212)
Supplement: Supplementary material 1 — Table S1 [file zookeys-1125-033_article-90212__-s001.xlsx]

## Sheet: Sheet1
		List of voucher specimens sequenced for this study, collection localities and Genbank accession numbers. All species belongs to family Theridiidae. Theridiidae genera and species are listed in alphabetical order.
Species	localities	GenBank Accession N.
		COI	16S	18S	28S	H3
Episinus nubilus LJ0519	China: Menglun Town, Baka Xiaozhai, Yunnan Province	ON839214	ON843444	ON843440	ON843436	ON863890
Episinus ornithorrhynchus LJ4228	China: Menglun Town, Baka Xiaozhai, Yunnan Province	ON839215	#	ON843441	ON843437	#
Episinus ornithorrhynchus LJ4245	China: Menglun Town, Baka Xiaozhai, Yunnan Province	ON839216	ON843445	ON843442	ON843438	#
Episinus papilionaceous LJ6201	China: Zhangjiajie City, Badagong Mountain National Nature Reserve, Hunan Province:	ON839217	#	ON843443	ON843439	#

## Sheet: Sheet2
	List of voucher specimens sequenced for this study, collection localities and Genbank accession numbers. All species belongs to family Theridiidae. Theridiidae genera and species are listed in alphabetical order.
Species	GenBank Accession N.
	COI	16S	18S	28S	H3
Achaearanea acoreensis gb	EF449594	EF449620	EF449547	EF449569	EF449528
Achaearanea tabulata gb	GU682480	#	#	#	#
Achaearanea trapezoidalis gb	EF449595	EF449621	#	EF449570	#
Achaearanea sp gb	KJ157211	#	#	#	#
Ameridion petrum gb	EF449596	EF449622	EF449548	EF449571	#
Ameridion sp MAA 2007 gb	#	EF458143	#	#	#
Ameridion sp gb	AY231030	AY230944	AY230898	#	AY230990
Anelosimus agnar gb	EF050279	#	#	EF050215	#
Anelosimus amelie gb	GQ980276	GQ980270	#	GQ980273	#
Anelosimus analyticus gb	EF050271	#	EF050184	EF050206	#
Anelosimus arizona gb	EF050272	EF050161	#	EF050208	EF050331
Anelosimus baeza gb	EF050285	EF050145	EF050185	EF050220	EF050338
Anelosimus bali gb	JQ480131	#	#	JQ480139	#
Anelosimus decaryi gb	GQ980277	GQ980271	#	GQ980275	#
Anelosimus domingo gb	EF050288	EF050162	EF050186	EF050224	EF050341
Anelosimus dubiosus gb	EF050289	EF050164	EF050187	EF050226	EF050343
Anelosimus eidur gb	JQ480127	JQ480146	#	JQ480136	#
Anelosimus elegans gb	EF050293	EF050141	#	EF050228	EF050345
Anelosimus ethicus gb	EF050294	#	EF050189	EF050230	#
Anelosimus eximius gb	EF050298	EF050166	EF050191	EF050233	EF050347
Anelosimus guacamayos gb	EF050300	EF050149	EF050193	EF050238	EF050350
Anelosimus jabaquara gb	EF050302	EF050163	#	EF050239	EF050352
Anelosimus jucundus gb	EF050303	EF050158	#	EF050240	#
Anelosimus kohi gb	EF050277	EF050172	#	EF050212	EF050334
Anelosimus linda gb	EF050280	#	#	EF050216	#
Anelosimus luckyi gb	JQ480129	#	#	JQ480137	#
Anelosimus may gb	EF050305	EF050174	#	EF050244	EF050355
Anelosimus nigrescens gb	EF050308	EF050177	EF050196	EF050247	EF050357
Anelosimus nr sallee gb	EF050304	EF050173	#	EF050243	EF050354
Anelosimus octavius gb	#	EF050159	#	EF050248	#
Anelosimus oritoyacu gb	EF050311	EF050136	EF050198	EF050250	EF050360
Anelosimus pacificus gb	EF050312	EF050176	#	EF050253	EF050361
Anelosimus pomio gb	JQ480130	JQ480147	#	JQ480138	#
Anelosimus potmosbi gb	JQ480132	JQ480150	#	JQ480141	#
Anelosimus pratchetti gb	JQ480134	JQ480134	#	JQ480143	#
Anelosimus rupununi gb	EF050316	EF458144	EF050199	EF050256	EF050363
Anelosimus studiosus gb	EF050320	EF050154	EF050200	EF050260	EF050367
Anelosimus tosus gb	EF050325	EF050139	EF050203	EF050266	EF050371
Anelosimus tungurahua gb	EF050329	EF050155	#	EF050269	EF050373
Argyrodes argentatus gb	AY231032	AY230957	AY230900	AY231090	AY230992
Argyrodes chickeringi gb	AY231043	#	AY230912	AY231081	AY231002
Argyrodes flavescens gb	AY120933	JN816472	JN816692	JN816903	#
Argyrodes trigonum gb	AY231048	AY230945	AY230917	AY231077	AY231006
Ariamnes attenuatus gb	AY231033	AY230946	AY230901	AY231078	AY230993
Ariamnes cylindrogaster gb	JN817105	JN816471	JN816691	JN816902	#
Asagena phalerata JIE09D	#	KT894330	KT894309	KT894287	KT894365
Asagena phalerata JIE11D	KT894351	KT894331	KT894327	KT894288	#
Asagena phalerata JIE14D	KT894352	KT894332	KT894325	KT894289	KT894366
Audifia236A	KT894361	KT894350	#	KT894290	#
Canalidion montanum JIE18D	KT894353	KT894333	KT894310	KT894291	#
Canalidion montanum JIE20D	KT894354	KT894334	KT894311	KT894292	KT894367
Cerocida strigosa gb	AY231034	AY230958	AY230902	AY231091	AY230994
Chikunia albipes gb	JN817098	JN816464	JN816684	JN816895	#
Chikunia albipes 2004 gb	EF449598	EF449624	EF449549	EF449573	EF449529
Chikuna nigra 157PR	KT894363	#	#	KT894293	#
Chikuna sp n 154PR	KT894364	#	#	KT894294	#
Chrosiothes cf jocosus gb	AY231035	AY230959	AY230903	AY231092	AY230995
Chrysso n sp gb	EF449597	EF449623	#	EF449572	#
Chrysso sp gb	AY231036	#	AY230904	AY231093	AY230996
Chrysso octomaculata gb	JN817099	JN816465	JN816685	JN816896	#
Coleosoma acutiventer gb	EF050286	EF050181	#	EF050222	EF050339
Crustulina sticta gb	HM434059	AY230947	AY230906	AY231079	#
Cryptachaea blattea gb	EU935469	#	#	#	#
Cryptachaea riparia JIE05D	#	#	KT894312	KT894295	KT894368
Cryptachaea riparia JIE13D	KT894355	KT894335	KT894328	#	KT894369
Cryptachaea riparia JIE22D	KT894356	KT894336	KT894313	KT894296	#
Cryptachaea veruculata gb	JN859102	#	#	#	#
Dipoena cf hortoni gb	AY231038	AY230961	#	AY231095	AY230998
Dipoena hortoni gb	#	#	AY230907	#	#
Dipoena nigra gb	GU682916	#	#	#	#
Dipoena sp gb	#	#	EU302924	EU302972	#
Echinotheridion otlum gb	EF050291	EF050179	EF050188	EF050227	EF050344
Enoplognatha caricis gb	AY231040	AY230962	AY230909	AY231096	AY231000
Enoplognatha intrepida gb	GU684493	#	#	#	#
Enoplognatha margarita gb	GU338699	GU338642	GU338525	GU338590	#
Enoplognatha ovata gb	GU682450	#	#	#	#
Enoplognatha sp gb	KJ643256	#	#	KJ643254	#
Episinus affinis gb	JN817100	JN816466	JN816686	JN816897	#
Episinus angulatus gb	AY231041	AY230963	AY230910	AY231097	AY231001
Episinus nubilus gb	JN817101	JN816467	JN816687	JN816898	#
Euryopis funebris gb	HQ924567	AY230964	AY230911	AY231098	#
Exalbidion pallisterorum gb	EF050296	EF050182	#	EF050232	#
Helvibis cf longicauda gb	AY231044	AY230965	AY230913	AY231099	AY231003
Kochiura aulicus gb	AY231045	AY230949	AY230914	AY231082	#
Kochiura rosea gb	#	#	#	EF050242	EF050353
Kochiura sp gb	#	#	EF050195	#	#
Latrodectus antheratus gb	AY383047	#	#	#	#
Latrodectus bishopi gb	AY383060	#	#	#	#
Latrodectus corallinus gb	AY383061	#	#	#	#
Latrodectus diaguita gb	AY383063	#	#	#	#
Latrodectus geometricus gb	FJ607567	FJ607456	FJ607493	FJ607532	FJ607605
Latrodectus hasseltii gb	EF121035	#	#	#	#
Latrodectus hesperus gb	DQ127317	#	#	#	#
Latrodectus katipo gb	EU305448	#	#	#	#
Latrodectus mactans gb	DQ127321	AY230966	AY230915	AY231100	AY231004
Latrodectus menavodi gb	AY383075	#	#	#	#
Latrodectus mirabilis gb	AY383077	#	#	#	#
Latrodectus pallidus gb	AY383055	#	#	#	#
Latrodectus renivulvatus gb	AY383057	#	#	#	#
Latrodectus revivensis gb	AY383078	#	#	#	#
Latrodectus rhodesiensis gb	AY383079	#	#	#	#
Latrodectus thoracicus gb	GU112104	#	#	#	#
Latrodectus tredecimguttatus gb	AY383081	#	#	#	#
Latrodectus variegatus gb	AY383083	#	#	#	#
Latrodectus variolus gb	AY383059	#	#	#	#
Latrodectus sp gb	AY383074	#	#	#	#
Latrodectus sp 018 gb	AY383073	#	#	#	#
Meotipa sp gb	EF050306	EF050180	#	#	#
Moneta sp gb	EF050307	#	#	EF050246	EF050356
Neospintharus trigonum gb	HQ979318	#	#	#	#
Neottiura bimaculata gb	HM376103	AY230967	AY230916	AY231101	AY231005
Neottiura bimaculata JIE02D	#	#	KT894316	KT894299	KT894372
Neottiura bimaculata JIE06D	#	KT894339	KT894317	KT894300	KT894373
Neottiura bimaculata JIE15D	#	KT894340	#	#	#
Nesticodes rufipes gb	AY231049	AY230968	AY230918	AY231102	AY231007
Nesticus sp gb	AY231024	AY230941	AY230892	AY231073	AY230984
Ohlertidion ohlerti gb	KF368303		#	#	#
Ohlertidion ohlerti JIE04D	#	KT894341	KT894318	KT89430	KT894374
Paidiscura pallens JIE12D	#	KT894342	KT894319	#	KT894375
Paidiscura pallens JIE23D	KT894358	KT894343	KT894320	KT894302	KT894376
Parasteatoda tepidariorum gb	DQ029215	#	EU003387	EU003395	AY230989
Parasteatoda tabulata gb	JN817089	JN816456	JN816676	JN816888	#
Pholcomma hirsutum gb	AY231050	AY230969	AY230919	AY231103	AY231008
Phoroncidia americana gb	FJ607583	FJ607470	FJ607509	FJ607544	FJ607621
Phoroncidia sp gb	AY231051	AY230970	AY230920	AY231104	#
Phycosoma mustelinum 2004 gb	AY231039	AY230948	AY230908	AY231080	AY230999
Phycosoma mustelinum gb	JN817097	JN816463	JN816683	JN816894	#
Phylloneta impressa JIE07D	KF368663	KT894344	KT894321	KT894303	KT894377
Phylloneta impressa JIE16D	KF368663	KT894345	KT894322	KT894304	KT894378
Platnickina alabamensis gb	EF449602	EF449628	EF449553	EF449578	EF449532
Platnickina mneon gb	AY231037	AY230960	AY230905	AY231094	AY230997
Platnickina punctosparsa gb	EF449615	EF449640	EF449564	EF449589	EF449543
Platnickina tincta gb	HQ979175	#	#	#	#
Rhomphaea metaltissima gb	AY231052	AY230950	AY230921	AY231083	AY231009
Robertus borealis gb	KF368756	#	#	#	#
Robertus fuscus gb	GU684525	#	#	#	#
Robertus lividus gb	AY560801	#	#	AY560763	#
Robertus lyrifer gb	HM377208	#	#	#	#
Robertus neglectus gb	AY231053	AY230971	AY230922	AY231105	AY231010
Rugathodes aurantius gb	EF449600	#	EF449551	EF449575	#
Rugathodes sexpunctatus gb	AY231054	#	AY230923	AY231106	AY231011
Rugathodes sp gb	EF050314	EF458145	#	EF050254	#
Sardinidion blackwalli JIE17D	KT894359	KT894346	KT894323	KT894305	#
Selkirkiella sp gb	AY231055	AY230972	AY230924	AY231107	AY231012
Simitidion simile gb	#	EF449626	#	EF449576	#
Spintharus flavidus gb	FJ607586	FJ607473	FJ607512	FJ607547	FJ607624
Steatoda bipunctata gb	GU682467	AY230951	AY230926	AY231084	AY231014
Steatoda borealis gb	EU003307	#	EU003393	EU003428	#
Steatoda castanea gb	GU338700	GU338643	GU338526	GU338589	#
Steatoda grossa gb	AY383086	#	#	#	#
Steatoda capensis gb	KC414086	#	#	#	#
Steatoda cingulata gb	JN817103	JN816469	JN816689	JN816900	#
Steatoda triangulosa gb	GU682506	JN816470	JN816690	JN816901	#
Stemmops nipponicus gb	JN817102	JN816468	JN816688	JN816899	#
Stemmops cf servus gb	AY231058	AY230974	AY230927	AY231109	#
Styposis selis gb	AY231059	AY230975	AY230928	AY231110	AY231015
Synotaxus sp gb	AY231026	AY230943	AY230894	AY231075	AY230986
Takayus latifolius gb	JN817092	JN816458	JN816678	JN816889	#
Takayus lyricus gb	HM434060	EF449634	EF449558	EF449584	EF449537
Takayus quadrimaculatus gb	JN817095	JN816461	JN816681	JN816892	#
Takayus takayensis gb	JN817093	JN816459	JN816679	JN816890	#
Tekellina234A	KT894362	#	#	#	#
Theonoe stridula gb	HQ580551	#	#	#	#
Theridion acutitarse gb	EF449601	EF449627	EF449552	EF449577	EF449531
Theridion albidum gb	EF449603	EF449629	EF449554	EF449579	#
Theridion calcynatum gb	EF050322	#	EF050204	EF050262	EF050372
Theridion californicum gb	JF979401	#	#	#	#
Theridion cf frondeum gb	AY231061	AY230952	#	AY231085	#
Theridion differens gb	GU682912	EF449630	EF449555	EF449580	EF449533
Theridion flavonotatum gb	EF449605	EF449631	EF449556	EF449581	EF449534
Theridion frondeum gb	DQ127433	#	AY230930	#	#
Theridion gigantipes gb	JN859092	#	#	#	#
Theridion glaucescens gb	EF449606	EF449632	EF449557	EF449582	EF449535
Theridion grallator gb	AY231060	AY230953	AY230929	AY231086	AY231016
Theridion kauaiense gb	EF449618	EF449642	EF449567	EF449592	EF449545
Theridion longipedatum gb	AY231062	AY230954	AY230931	AY231087	#
Theridion melanosticum gb	EF449610	EF449636	EF449560	EF449585	EF449539
Theridion melanurum gb	EF449609	EF449635	EF449559	#	EF449538
Theridion murarium gb	GU682477	EF449637	EF449561	#	EF449540
Theridion nigroannulatum gb	EF050324	EF050178	EF458147	EF050264	EF050369
Theridion ohlerti gb	GU684644	#	#	#	#
Theridion palmgreni JIE03D	#	KT894347	KT894324	KT894306	#
Theridion palmgreni JIE19D	KT894360	KT894348	KT894326	KT894307	#
Theridion palmgreni JIE21D	#	KT894349	KT894329	KT894308	#
Theridion pennsylvanicum gb	EF449612	EF449638	EF449562	EF449586	EF449541
Theridion pictipes gb	EF449614	EF449639	EF449563	EF449588	EF449542
Theridion pictum gb	GU684344	#	#	EF449587	#
Theridion pinastri gb	JN817094	JN816460	JN816680	JN816891	#
Theridion posticatum gb	EF449619	EF449643	EF449568	EF449593	EF449546
Theridion theridioides gb	EF449616	EF449641	EF449565	EF449590	EF449544
Theridion varians gb	GU682663	AY230976	AY230932	AY231111	AY231017
Theridion saanichum gb	HQ580530	#	#	#	#
Theridion sangzhiense gb	KF359001	#	KF359303	KF359403	KF359119
Theridion sp 103A gb	EF050323	#	#	EF050263	#
Theridion sp gb	HM434061	#	#	#	#
Theridula emertoni gb	EF449617	#	EF449566	EF449591	#
Theridula opulenta gb	AY231064	AY230977	AY230933	AY231112	#
Thwaitesia sp gb	AY231067	AY230979	AY230936	AY231115	AY231020
Thymoites bellissimus gb	GU684347	#	#	#	#
Thymoites unimaculatus gb	HQ979224	AY230978	AY230935	AY231114	AY231019
Tidarren sisyphoides gb	AY231067	AY230979	AY230936	AY231115	AY231020
Theridiinae sp 101A gb	EF050295	EF050183	EF050190	EF050231	EF050346
Theridiinae sp 102A gb	EF050270	#	#	EF050205	EF050330
Theridiinae sp gb	EF449599	EF458146	EF449550	EF449574	EF449530
Wamba crispulus gb	EF449607	EF449633	#	EF449583	EF449536
